# Supplementary material for: Molecular Beacon Assay Development for Severe Acute Respiratory Syndrome Coronavirus 2 Detection
Source: Sensors (Basel). 2021 Oct 22;21(21):7015. doi: 10.3390/s21217015 (PMC8587319; doi:10.3390/s21217015)
Supplement: Supplementary file 1 [file sensors-21-07015-s001.zip]

Archive with 1 entries (1 files):
- sensors-1359119-supplementary.pdf
